# Supplementary material for: Under-nutrition and associated factors among children infected with human immunodeficiency virus in sub-Saharan Africa: a systematic review and meta-analysis
Source: Arch Public Health. 2022 Jan 5;80:19. doi: 10.1186/s13690-021-00785-z (PMC8728950; doi:10.1186/s13690-021-00785-z)
Supplement: Supplementary file 5 — Additional file 5. [file 13690_2021_785_MOESM5_ESM.xlsx]

## Sheet: PubMedSearchHistory (12)
Query	Sort By	Filters	Search Details	Results	Time
Prevalence OR Magnitude AND Under-nutrition OR, Stunting OR Under-weight OR Wasting OR Malnutrition OR Nutritional status AND Human Immunodeficiency Virus (HIV) AND Children OR 'child' OR 'infant' AND Sub-Saharan Africa)[MeSH Terms]		Free full text, Observational Study, in the last 10 years, Humans, English, MEDLINE	(((((("epidemiology"[MeSH Subheading] OR "epidemiology"[All Fields] OR "prevalence"[All Fields] OR "prevalence"[MeSH Terms] OR "prevalance"[All Fields] OR "prevalences"[All Fields] OR "prevalence s"[All Fields] OR "prevalent"[All Fields] OR "prevalently"[All Fields] OR "prevalents"[All Fields] OR ("magnitude"[All Fields] OR "magnitudes"[All Fields])) AND "Under-nutrition"[All Fields]) OR ("growth…	578	10:16:52
Prevalence OR Magnitude AND Under-nutrition OR, Stunting OR Under-weight OR Wasting OR Malnutrition OR Nutritional status AND Human Immunodeficiency Virus (HIV) AND Children OR 'child' OR 'infant' AND Sub-Saharan Africa)		Free full text, Observational Study, in the last 10 years, Humans, English, MEDLINE	(((((("epidemiology"[MeSH Subheading] OR "epidemiology"[All Fields] OR "prevalence"[All Fields] OR "prevalence"[MeSH Terms] OR "prevalance"[All Fields] OR "prevalences"[All Fields] OR "prevalence s"[All Fields] OR "prevalent"[All Fields] OR "prevalently"[All Fields] OR "prevalents"[All Fields] OR ("magnitude"[All Fields] OR "magnitudes"[All Fields])) AND "Under-nutrition"[All Fields]) OR ("growth…	588	10:15:06
Prevalence OR Magnitude AND Under-nutrition OR, Stunting OR Under-weight OR Wasting OR Malnutrition OR Nutritional status AND Human Immunodeficiency Virus (HIV) AND Children OR 'child' OR 'infant' AND Sub-Saharan Africa)		Free full text, Observational Study, in the last 10 years, Humans, English	(((((("epidemiology"[MeSH Subheading] OR "epidemiology"[All Fields] OR "prevalence"[All Fields] OR "prevalence"[MeSH Terms] OR "prevalance"[All Fields] OR "prevalences"[All Fields] OR "prevalence s"[All Fields] OR "prevalent"[All Fields] OR "prevalently"[All Fields] OR "prevalents"[All Fields] OR ("magnitude"[All Fields] OR "magnitudes"[All Fields])) AND "Under-nutrition"[All Fields]) OR ("growth…	588	10:06:07
Prevalence OR Magnitude AND Under-nutrition OR, Stunting OR Under-weight OR Wasting OR Malnutrition OR Nutritional status AND Human Immunodeficiency Virus (HIV) AND Children OR 'child' OR 'infant' AND Sub-Saharan Africa)		Free full text, Observational Study, in the last 10 years, Humans	(((((("epidemiology"[MeSH Subheading] OR "epidemiology"[All Fields] OR "prevalence"[All Fields] OR "prevalence"[MeSH Terms] OR "prevalance"[All Fields] OR "prevalences"[All Fields] OR "prevalence s"[All Fields] OR "prevalent"[All Fields] OR "prevalently"[All Fields] OR "prevalents"[All Fields] OR ("magnitude"[All Fields] OR "magnitudes"[All Fields])) AND "Under-nutrition"[All Fields]) OR ("growth…	598	10:05:55
Prevalence OR Magnitude AND Under-nutrition OR, Stunting OR Under-weight OR Wasting OR Malnutrition OR Nutritional status AND Human Immunodeficiency Virus (HIV) AND Children OR 'child' OR 'infant' AND Sub-Saharan Africa)		Free full text, Observational Study, in the last 10 years	(((((("epidemiology"[MeSH Subheading] OR "epidemiology"[All Fields] OR "prevalence"[All Fields] OR "prevalence"[MeSH Terms] OR "prevalance"[All Fields] OR "prevalences"[All Fields] OR "prevalence s"[All Fields] OR "prevalent"[All Fields] OR "prevalently"[All Fields] OR "prevalents"[All Fields] OR ("magnitude"[All Fields] OR "magnitudes"[All Fields])) AND "Under-nutrition"[All Fields]) OR ("growth…	599	10:05:38
Prevalence OR Magnitude AND Under-nutrition OR, Stunting OR Under-weight OR Wasting OR Malnutrition OR Nutritional status AND Human Immunodeficiency Virus (HIV) AND Children OR 'child' OR 'infant' AND Sub-Saharan Africa)		Free full text, Observational Study	(((((("epidemiology"[MeSH Subheading] OR "epidemiology"[All Fields] OR "prevalence"[All Fields] OR "prevalence"[MeSH Terms] OR "prevalance"[All Fields] OR "prevalences"[All Fields] OR "prevalence s"[All Fields] OR "prevalent"[All Fields] OR "prevalently"[All Fields] OR "prevalents"[All Fields] OR ("magnitude"[All Fields] OR "magnitudes"[All Fields])) AND "Under-nutrition"[All Fields]) OR ("growth…	599	10:05:13
Prevalence OR Magnitude AND Under-nutrition OR, Malnutrition OR Nutritional status AND Human Immunodeficiency Virus (HIV) AND Children OR 'child' OR 'infant' AND Sub-Saharan Africa)[MeSH Terms]		Free full text, Observational Study, in the last 10 years, Humans, English, MEDLINE	(((((("epidemiology"[MeSH Subheading] OR "epidemiology"[All Fields] OR "prevalence"[All Fields] OR "prevalence"[MeSH Terms] OR "prevalance"[All Fields] OR "prevalences"[All Fields] OR "prevalence s"[All Fields] OR "prevalent"[All Fields] OR "prevalently"[All Fields] OR "prevalents"[All Fields] OR ("magnitude"[All Fields] OR "magnitudes"[All Fields])) AND "Under-nutrition"[All Fields]) OR ("malnut…	578	09:50:47
Prevalence OR Magnitude AND Under-nutrition OR, Malnutrition OR Nutritional status AND Human Immunodeficiency Virus (HIV) AND Children OR 'child' OR 'infant' AND Sub-Saharan Africa)		Free full text, Observational Study, in the last 10 years, Humans, English, MEDLINE	(((((("epidemiology"[MeSH Subheading] OR "epidemiology"[All Fields] OR "prevalence"[All Fields] OR "prevalence"[MeSH Terms] OR "prevalance"[All Fields] OR "prevalences"[All Fields] OR "prevalence s"[All Fields] OR "prevalent"[All Fields] OR "prevalently"[All Fields] OR "prevalents"[All Fields] OR ("magnitude"[All Fields] OR "magnitudes"[All Fields])) AND "Under-nutrition"[All Fields]) OR ("malnut…	588	09:39:09
Prevalence OR Magnitude AND Under-nutrition OR, Malnutrition OR Nutritional status AND Human Immunodeficiency Virus (HIV) AND Children OR 'child' OR 'infant' AND Sub-Saharan Africa)		Free full text, Observational Study, in the last 10 years, Humans, English	(((((("epidemiology"[MeSH Subheading] OR "epidemiology"[All Fields] OR "prevalence"[All Fields] OR "prevalence"[MeSH Terms] OR "prevalance"[All Fields] OR "prevalences"[All Fields] OR "prevalence s"[All Fields] OR "prevalent"[All Fields] OR "prevalently"[All Fields] OR "prevalents"[All Fields] OR ("magnitude"[All Fields] OR "magnitudes"[All Fields])) AND "Under-nutrition"[All Fields]) OR ("malnut…	588	09:38:53
Prevalence OR Magnitude AND Under-nutrition OR, Malnutrition OR Nutritional status AND Human Immunodeficiency Virus (HIV) AND Children OR 'child' OR 'infant' AND Sub-Saharan Africa)		Free full text, Observational Study, in the last 10 years, Humans	(((((("epidemiology"[MeSH Subheading] OR "epidemiology"[All Fields] OR "prevalence"[All Fields] OR "prevalence"[MeSH Terms] OR "prevalance"[All Fields] OR "prevalences"[All Fields] OR "prevalence s"[All Fields] OR "prevalent"[All Fields] OR "prevalently"[All Fields] OR "prevalents"[All Fields] OR ("magnitude"[All Fields] OR "magnitudes"[All Fields])) AND "Under-nutrition"[All Fields]) OR ("malnut…	598	09:38:28
Prevalence OR Magnitude AND Under-nutrition OR, Malnutrition OR Nutritional status AND Human Immunodeficiency Virus (HIV) AND Children OR 'child' OR 'infant' AND Sub-Saharan Africa)		Free full text, Observational Study, in the last 10 years	(((((("epidemiology"[MeSH Subheading] OR "epidemiology"[All Fields] OR "prevalence"[All Fields] OR "prevalence"[MeSH Terms] OR "prevalance"[All Fields] OR "prevalences"[All Fields] OR "prevalence s"[All Fields] OR "prevalent"[All Fields] OR "prevalently"[All Fields] OR "prevalents"[All Fields] OR ("magnitude"[All Fields] OR "magnitudes"[All Fields])) AND "Under-nutrition"[All Fields]) OR ("malnut…	599	09:37:51
Prevalence OR Magnitude AND Under-nutrition OR, Malnutrition OR Nutritional status AND Human Immunodeficiency Virus (HIV) AND Children OR 'child' OR 'infant' AND Sub-Saharan Africa)		Free full text, Observational Study	(((((("epidemiology"[MeSH Subheading] OR "epidemiology"[All Fields] OR "prevalence"[All Fields] OR "prevalence"[MeSH Terms] OR "prevalance"[All Fields] OR "prevalences"[All Fields] OR "prevalence s"[All Fields] OR "prevalent"[All Fields] OR "prevalently"[All Fields] OR "prevalents"[All Fields] OR ("magnitude"[All Fields] OR "magnitudes"[All Fields])) AND "Under-nutrition"[All Fields]) OR ("malnut…	599	09:37:27
